# Supplementary material for: Evaluating the Diagnostic Performance of Long-Read Metagenomic Sequencing Compared to Culture and Antimicrobial Susceptibility Testing for Detection of Bovine Respiratory Bacteria and Indicators of Antimicrobial Resistance
Source: Antibiotics (Basel). 2025 Nov 5;14(11):1114. doi: 10.3390/antibiotics14111114 (PMC12649616; doi:10.3390/antibiotics14111114)
Supplement: Supplementary file 1 [file antibiotics-14-01114-s001.zip]

Archive with 1 entries (1 files):
- antibiotics-3934705-supplementary.pdf
